# Supplementary material for: Role of calcium carbonate in the process of heavy metal biosorption from solutions: synergy of metal removal mechanisms
Source: Sci Rep. 2022 Oct 21;12:17668. doi: 10.1038/s41598-022-22603-4 (PMC9587271; doi:10.1038/s41598-022-22603-4)
Supplement: Supplementary file 1 — Supplementary Table S1. [file 41598_2022_22603_MOESM1_ESM.xlsx]

## Sheet: kinetics
	Supplementary Table S1
	Spelt husks - kinetics			2 g BS	0.1 g CaCO3
Cu
Time	cCu,0	cCu,0	cCu,1 (mg∙L-1)			Mass loss: nM,0 - nM,1 (mg)				Mass loss: nM,0 - nM,1 (mmol)				% removal
(h)	mg∙L-1	mmol∙L-1	CaCO3	BS	CaCO3 + BS	CaCO3	BS	CaCO3 + BS	sum of columns (G + H)	CaCO3	BS	CaCO3 + BS	column (J)	together	separately	CaCO3	BS
0	6.61	0.104029
1	6.61	0.104029	5.86	0.97	1.48	0.15	1.128	2.052	1.278	0.00236072	0.0177526	0.0322946	0.0201133	77.6097	48.3359	5.67322	42.6626
2	6.61	0.104029	4.08	1	1.42	0.506	1.122	2.076	1.628	0.00796349	0.0176582	0.0326723	0.0256217	78.5174	61.5734	19.1377	42.4357
3	6.61	0.104029	2.2	1.08	1.39	0.882	1.106	2.088	1.988	0.013881	0.0174064	0.0328612	0.0312874	78.9713	75.1891	33.3585	41.8306
4	6.61	0.104029	2.12	0.98	1.36	0.898	1.126	2.1	2.024	0.0141328	0.0177211	0.03305	0.031854	79.4251	76.5507	33.9637	42.587
5	6.61	0.104029	2.18	1.01	1.35	0.886	1.12	2.104	2.006	0.013944	0.0176267	0.033113	0.0315707	79.5764	75.8699	33.5098	42.3601
Zn
Time	cCu,0	cCu,0	cCu,1 (mg∙L-1)			Mass loss: nM,0 - nM,1 (mg)				Mass loss: nM,0 - nM,1 (mmol)				% removal
(h)	mg∙L-1	mmol∙L-1	CaCO3	BS	CaCO3 + BS	CaCO3	BS	CaCO3 + BS	sum of columns (G + H)	CaCO3	BS	CaCO3 + BS	column (J)	together	separately	CaCO3	BS
0	6.42	0.0981952
1	6.42	0.0981952	5.55	1.22	1.57	0.174	1.04	1.94	1.214	0.00266136	0.015907	0.0296727	0.0185684	75.5452	47.2741	6.7757	40.4984
2	6.42	0.0981952	4.18	1.38	1.72	0.448	1.008	1.88	1.456	0.00685225	0.0154176	0.028755	0.0222698	73.2087	56.6978	17.4455	39.2523
3	6.42	0.0981952	2.29	1.28	1.71	0.826	1.028	1.884	1.854	0.0126338	0.0157235	0.0288162	0.0283573	73.3645	72.1963	32.1651	40.0312
4	6.42	0.0981952	2.27	1.16	1.67	0.83	1.052	1.9	1.882	0.012695	0.0160905	0.0290609	0.0287856	73.9875	73.2866	32.3209	40.9657
5	6.42	0.0981952	2.16	1.11	1.65	0.852	1.062	1.908	1.914	0.0130315	0.0162435	0.0291832	0.029275	74.2991	74.5327	33.1776	41.3551
Pb
Time	cCu,0	cCu,0	cCu,1 (mg∙L-1)			Mass loss: nM,0 - nM,1 (mg)				Mass loss: nM,0 - nM,1 (mmol)				% removal
(h)	mg∙L-1	mmol∙L-1	CaCO3	BS	CaCO3 + BS	CaCO3	BS	CaCO3 + BS	sum of columns (G + H)	CaCO3	BS	CaCO3 + BS	column (J)	together	separately	CaCO3	BS
0
0.5	21.02	0.101448	5.12	4.84	6.96	3.18	3.236	5.624	6.416	0.0153475	0.0156178	0.0271429	0.0309653	66.8887	76.3083	37.8211	38.4872
1	21.02	0.101448	1.13	2.9	1.97	3.978	3.624	7.62	7.602	0.0191988	0.0174903	0.0367761	0.0366892	90.628	90.4139	47.3121	43.1018
2	21.02	0.101448	1.1	2.69	1.61	3.984	3.666	7.764	7.65	0.0192278	0.0176931	0.037471	0.0369208	92.3406	90.9848	47.3834	43.6013
3	21.02	0.101448	1.16	2.64	1.58	3.972	3.676	7.776	7.648	0.0191699	0.0177413	0.037529	0.0369112	92.4833	90.961	47.2407	43.7203
4	21.02	0.101448	1.6	2.44	1.51	3.884	3.716	7.804	7.6	0.0187452	0.0179344	0.0376641	0.0366795	92.8164	90.3901	46.1941	44.196
5	21.02	0.101448	1.11	2.3	1.65	3.982	3.744	7.748	7.726	0.0192181	0.0180695	0.0373938	0.0372876	92.1503	91.8887	47.3597	44.529
