# Supplementary material for: Role of calcium carbonate in the process of heavy metal biosorption from solutions: synergy of metal removal mechanisms
Source: Sci Rep. 2022 Oct 21;12:17668. doi: 10.1038/s41598-022-22603-4 (PMC9587271; doi:10.1038/s41598-022-22603-4)
Supplement: Supplementary file 2 — Supplementary Table S2. [file 41598_2022_22603_MOESM2_ESM.xlsx]

## Sheet: static method
Supplementary Table S2
Efficiency of metal removal depending on the initial metal concentration in the solution
															column
Spelt grains				2 g											P = Q + R
	cM,0	cM,0	cM,1 (mg∙L-1)			Mass loss: nM,0 - nM,1 (mg)				Mass loss: nM,0 - nM,1 (mmol)				% removal
	mg∙L-1	mmol∙L-1	CaCO3	BS	CaCO3 + BS	CaCO3	BS	CaCO3 + BS	sum of columns (G + H)	CaCO3	BS	CaCO3 + BS	column (J)	together	separately	CaCO3	BS
Cu	4.85	0.0763299	3.93	3.12	3.24	0.184	0.346	0.644	0.53	0.00289581	0.00544539	0.0101353	0.0083412	33.1959	27.3196	9.48454	17.8351
Cu	6.99	0.110009	6.1	3.78	4.85	0.178	0.642	0.856	0.82	0.00280138	0.0101039	0.0134718	0.0129053	30.6152	29.3276	6.36624	22.9614
Cu	10.02	0.157696	9.08	6.13	6.88	0.188	0.778	1.256	0.966	0.00295877	0.0122443	0.0197671	0.015203	31.3373	24.1018	4.69062	19.4112
Zn	4.2	0.0642398	3.72	2.45	3.11	0.096	0.35	0.436	0.446	0.00146834	0.00535332	0.00666871	0.00682166	25.9524	26.5476	5.71429	20.8333
Zn	7.05	0.107831	6.89	3.89	5.14	0.032	0.632	0.764	0.664	0.000489446	0.00966656	0.0116855	0.010156	27.0922	23.5461	1.13475	22.4113
Zn	10.11	0.154634	9.9	4.82	7.26	0.042	1.058	1.14	1.1	0.000642398	0.0161823	0.0174365	0.0168247	28.1899	27.2008	1.03858	26.1622
Pb	14.9	0.0719112	0.95	1.46	5.59	2.79	2.688	3.724	5.478	0.0134653	0.012973	0.017973	0.0264382	62.4832	91.9128	46.8121	45.1007
Pb	20.3	0.097973	1.37	1.1	5.89	3.786	3.84	5.764	7.626	0.0182722	0.0185328	0.0278185	0.036805	70.9852	93.9163	46.6256	47.2906
Pb	33.2	0.160232	4.28	3.84	11.93	5.784	5.872	8.508	11.656	0.0279151	0.0283398	0.0410618	0.0562548	64.0663	87.7711	43.5542	44.2169
Cu,Zn,Pb	3.42	0.0538244	3.01	1.27	2.17	0.082	0.43	0.5	0.512	0.00129053	0.00676739	0.00786906	0.00805792	36.5497	37.4269	5.99415	31.4327
Cu,Zn,Pb	3.15	0.0481799	3.01	1.04	2.43	0.028	0.422	0.288	0.45	0.000428266	0.00645457	0.00440502	0.00688284	22.8571	35.7143	2.22222	33.4921
Cu,Zn,Pb	12.9	0.0622587	3.01	0.45	3.89	1.978	2.49	3.604	4.468	0.00954633	0.0120174	0.0173938	0.0215637	69.845	86.5891	38.3333	48.2558
															column
Buckwheat grain				2 g											P = Q + R
	cM,0	cM,0	cM,1 (mg∙L-1)			Mass loss: nM,0 - nM,1 (mg)				Mass loss: nM,0 - nM,1 (mmol)				% removal
	mg∙L-1	mmol∙L-1	CaCO3	BS	CaCO3 + BS	CaCO3	BS	CaCO3 + BS	sum of columns (G + H)	CaCO3	BS	CaCO3 + BS	column (J)	together	separately	CaCO3	BS
Cu	4.85	0.0763299	3.93	3.04	3.22	0.184	0.362	0.652	0.546	0.00289581	0.0056972	0.0102613	0.00859301	33.6082	28.1443	9.48454	18.6598
Cu	6.99	0.110009	6.1	4.62	4.73	0.178	0.474	0.904	0.652	0.00280138	0.00745987	0.0142273	0.0102613	32.3319	23.319	6.36624	16.9528
Cu	10.02	0.157696	9.08	6.23	6.24	0.188	0.758	1.512	0.946	0.00295877	0.0119295	0.023796	0.0148883	37.7246	23.6028	4.69062	18.9122
Zn	4.2	0.0642398	3.72	2.82	3.47	0.096	0.276	0.292	0.372	0.00146834	0.00422147	0.0044662	0.00568981	17.381	22.1429	5.71429	16.4286
Zn	7.05	0.107831	6.89	3.76	4.98	0.032	0.658	0.828	0.69	0.000489446	0.0100642	0.0126644	0.0105537	29.3617	24.4681	1.13475	23.3333
Zn	10.11	0.154634	9.9	5.32	6.81	0.042	0.958	1.32	1	0.000642398	0.0146528	0.0201897	0.0152952	32.6409	24.728	1.03858	23.6894
Pb	14.9	0.0719112	0.95	1.86	5.3	2.79	2.608	3.84	5.398	0.0134653	0.0125869	0.0185328	0.0260521	64.4295	90.5705	46.8121	43.7584
Pb	20.3	0.097973	1.37	4.97	7.18	3.786	3.066	5.248	6.852	0.0182722	0.0147973	0.0253282	0.0330695	64.6305	84.3842	46.6256	37.7586
Pb	33.2	0.160232	4.28	6.2	12.7	5.784	5.4	8.2	11.184	0.0279151	0.0260618	0.0395753	0.0539768	61.747	84.2169	43.5542	40.6627
Cu,Zn,Pb	3.42	0.0538244	3.01	1.15	2.12	0.082	0.454	0.52	0.536	0.00129053	0.00714511	0.00818382	0.00843563	38.0117	39.1813	5.99415	33.1871
Cu,Zn,Pb	3.15	0.0481799	3.04	1.88	1.93	0.022	0.254	0.488	0.276	0.000336494	0.00388498	0.00746406	0.00422147	38.7302	21.9048	1.74603	20.1587
Cu,Zn,Pb	12.9	0.0622587	2.54	0.66	4.01	2.072	2.448	3.556	4.52	0.01	0.0118147	0.0171622	0.0218147	68.9147	87.5969	40.155	47.4419
															column
Spelt bran				2 g											P = Q + R
	cM,0	cM,0	cM,1 (mg∙L-1)			Mass loss: nM,0 - nM,1 (mg)				Mass loss: nM,0 - nM,1 (mmol)				% removal
	mg∙L-1	mmol∙L-1	CaCO3	BS	CaCO3 + BS	CaCO3	BS	CaCO3 + BS	sum of columns (G + H)	CaCO3	BS	CaCO3 + BS	column (J)	together	separately	CaCO3	BS
Cu	4.85	0.0763299	3.93	0.69	1.01	0.184	0.832	1.536	1.016	0.00289581	0.0130941	0.0241737	0.0159899	79.1753	52.3711	9.48454	42.8866
Cu	6.99	0.110009	6.1	1	1.35	0.178	1.198	2.256	1.376	0.00280138	0.0188543	0.0355052	0.0216556	80.6867	49.2132	6.36624	42.8469
Cu	10.02	0.157696	9.08	1.58	2.74	0.188	1.688	2.912	1.876	0.00295877	0.0265659	0.0458294	0.0295247	72.6547	46.8064	4.69062	42.1158
Zn	4.2	0.0642398	3.72	0.49	1.18	0.096	0.742	1.208	0.838	0.00146834	0.011349	0.0184766	0.0128174	71.9048	49.881	5.71429	44.1667
Zn	7.05	0.107831	6.89	0.65	1.91	0.032	1.28	2.056	1.312	0.000489446	0.0195779	0.0314469	0.0200673	72.9078	46.5248	1.13475	45.3901
Zn	10.11	0.154634	9.9	1.99	3.59	0.042	1.624	2.608	1.666	0.000642398	0.0248394	0.0398899	0.0254818	64.4906	41.1968	1.03858	40.1583
Pb	14.9	0.0719112	0.95	1.24	2.1	2.79	2.732	5.12	5.522	0.0134653	0.0131853	0.0247104	0.0266506	85.906	92.651	46.8121	45.8389
Pb	20.3	0.097973	1.37	1.43	1.08	3.786	3.774	7.688	7.56	0.0182722	0.0182143	0.0371042	0.0364865	94.6798	93.1034	46.6256	46.4778
Pb	33.2	0.160232	4.28	2.43	5.02	5.784	6.154	11.272	11.938	0.0279151	0.0297008	0.0544015	0.0576158	84.8795	89.8946	43.5542	46.3404
Cu,Zn,Pb	3.42	0.0538244	3.01	0.67	0.93	0.082	0.55	0.996	0.632	0.00129053	0.00865596	0.0156752	0.00994649	72.807	46.1988	5.99415	40.2047
Cu,Zn,Pb	3.15	0.0481799	3.04	0.68	1.07	0.022	0.494	0.832	0.516	0.000336494	0.00755583	0.0127256	0.00789232	66.0317	40.9524	1.74603	39.2063
Cu,Zn,Pb	12.9	0.0622587	2.54	0.67	0.68	2.072	2.446	4.888	4.518	0.01	0.011805	0.0235907	0.021805	94.7287	87.5581	40.155	47.4031
															column
Buckwheat bran				2 g											P = Q + R
	cM,0	cM,0	cM,1 (mg∙L-1)			Mass loss: nM,0 - nM,1 (mg)				Mass loss: nM,0 - nM,1 (mmol)				% removal
	mg∙L-1	mmol∙L-1	CaCO3	BS	CaCO3 + BS	CaCO3	BS	CaCO3 + BS	sum of columns (G + H)	CaCO3	BS	CaCO3 + BS	column (J)	together	separately	CaCO3	BS
Cu	4.85	0.0763299	3.93	0.23	0.35	0.184	0.924	1.8	1.108	0.00289581	0.014542	0.0283286	0.0174378	92.7835	57.1134	9.48454	47.6289
Cu	6.99	0.110009	6.1	0.32	0.45	0.178	1.334	2.616	1.512	0.00280138	0.0209946	0.0411709	0.023796	93.5622	54.0773	6.36624	47.711
Cu	10.02	0.157696	9.08	0.36	0.54	0.188	1.932	3.792	2.12	0.00295877	0.030406	0.0596789	0.0333648	94.6108	52.8942	4.69062	48.2036
Zn	4.2	0.0642398	3.72	0.14	0.31	0.096	0.812	1.556	0.908	0.00146834	0.0124197	0.0237993	0.013888	92.619	54.0476	5.71429	48.3333
Zn	7.05	0.107831	6.89	0.15	0.55	0.032	1.38	2.6	1.412	0.000489446	0.0211074	0.0397675	0.0215968	92.1986	50.0709	1.13475	48.9362
Zn	10.11	0.154634	9.9	0.47	0.92	0.042	1.928	3.676	1.97	0.000642398	0.0294891	0.0562251	0.0301315	90.9001	48.7141	1.03858	47.6756
Pb	14.9	0.0719112	0.95	0.38	0.46	2.79	2.904	5.776	5.694	0.0134653	0.0140154	0.0278764	0.0274807	96.9128	95.5369	46.8121	48.7248
Pb	20.3	0.097973	1.37	0.63	0.63	3.786	3.934	7.868	7.72	0.0182722	0.0189865	0.037973	0.0372587	96.8966	95.0739	46.6256	48.4483
Pb	33.2	0.160232	4.28	2.72	0.81	5.784	6.096	12.956	11.88	0.0279151	0.0294208	0.062529	0.0573359	97.5602	89.4578	43.5542	45.9036
Cu,Zn,Pb	3.42	0.0538244	3.01	0.14	0.66	0.082	0.656	1.104	0.738	0.00129053	0.0103242	0.0173749	0.0116147	80.7018	53.9474	5.99415	47.9532
Cu,Zn,Pb	3.15	0.0481799	3.04	0.1	0.78	0.022	0.61	0.948	0.632	0.000336494	0.00933007	0.0144998	0.00966656	75.2381	50.1587	1.74603	48.4127
Cu,Zn,Pb	12.9	0.0622587	2.54	0.24	0.42	2.072	2.532	4.992	4.604	0.01	0.0122201	0.0240927	0.0222201	96.7442	89.2248	40.155	49.0698
															column
Rice bran				2 g											P = Q + R
	cM,0	cM,0	cM,1 (mg∙L-1)			Mass loss: nM,0 - nM,1 (mg)				Mass loss: nM,0 - nM,1 (mmol)				% removal
	mg∙L-1	mmol∙L-1	CaCO3	BS	CaCO3 + BS	CaCO3	BS	CaCO3 + BS	sum of columns (G + H)	CaCO3	BS	CaCO3 + BS	column (J)	together	separately	CaCO3	BS
Cu	4.85	0.0763299	3.93	1.11	1.71	0.184	0.748	1.256	0.932	0.00289581	0.0117721	0.0197671	0.0146679	64.7423	48.0412	9.48454	38.5567
Cu	6.99	0.110009	6.1	1.79	2.51	0.178	1.04	1.792	1.218	0.00280138	0.0163676	0.0282027	0.019169	64.0916	43.5622	6.36624	37.196
Cu	10.02	0.157696	9.08	3.64	4.82	0.188	1.276	2.08	1.464	0.00295877	0.0200818	0.0327353	0.0230406	51.8962	36.5269	4.69062	31.8363
Zn	4.2	0.0642398	3.72	0.83	1.5	0.096	0.674	1.08	0.77	0.00146834	0.010309	0.0165188	0.0117773	64.2857	45.8333	5.71429	40.119
Zn	7.05	0.107831	6.89	2.14	2.8	0.032	0.982	1.7	1.014	0.000489446	0.0150199	0.0260018	0.0155093	60.2837	35.9574	1.13475	34.8227
Zn	10.11	0.154634	9.9	3.35	4.89	0.042	1.352	2.088	1.394	0.000642398	0.0206791	0.0319364	0.0213215	51.632	34.4708	1.03858	33.4322
Pb	14.9	0.0719112	0.95	0.45	0.5	2.79	2.89	5.76	5.68	0.0134653	0.0139479	0.0277992	0.0274131	96.6443	95.302	46.8121	48.4899
Pb	20.3	0.097973	1.37	1.62	2.86	3.786	3.736	6.976	7.522	0.0182722	0.0180309	0.033668	0.0363031	85.9113	92.6355	46.6256	46.0099
Pb	33.2	0.160232	4.28	5.45	3.71	5.784	5.55	11.796	11.334	0.0279151	0.0267857	0.0569305	0.0547008	88.8253	85.3464	43.5542	41.7922
Cu,Zn,Pb	3.42	0.0538244	3.01	0.15	0.89	0.082	0.654	1.012	0.736	0.00129053	0.0102927	0.015927	0.0115833	73.9766	53.8012	5.99415	47.807
Cu,Zn,Pb	3.15	0.0481799	3.04	0.61	0.98	0.022	0.508	0.868	0.53	0.000336494	0.00776996	0.0132762	0.00810645	68.8889	42.0635	1.74603	40.3175
Cu,Zn,Pb	12.9	0.0622587	2.54	0.49	0.51	2.072	2.482	4.956	4.554	0.01	0.0119788	0.0239189	0.0219788	96.0465	88.2558	40.155	48.1008
															column
Wheat bran				2 g											P = Q + R
	cM,0	cM,0	cM,1 (mg∙L-1)			Mass loss: nM,0 - nM,1 (mg)				Mass loss: nM,0 - nM,1 (mmol)				% removal
	mg∙L-1	mmol∙L-1	CaCO3	BS	CaCO3 + BS	CaCO3	BS	CaCO3 + BS	sum of columns (G + H)	CaCO3	BS	CaCO3 + BS	column (J)	together	separately	CaCO3	BS
Cu	4.85	0.0763299	3.93	1.45	1.96	0.184	0.68	1.156	0.864	0.00289581	0.0107019	0.0181933	0.0135977	59.5876	44.5361	9.48454	35.0515
Cu	6.99	0.110009	6.1	2.19	2.96	0.178	0.96	1.612	1.138	0.00280138	0.0151086	0.0253698	0.01791	57.6538	40.701	6.36624	34.3348
Cu	10.02	0.157696	9.08	3.55	4.35	0.188	1.294	2.268	1.482	0.00295877	0.0203651	0.0356941	0.0233239	56.5868	36.976	4.69062	32.2854
Zn	4.2	0.0642398	3.72	0.94	1.3	0.096	0.652	1.16	0.748	0.00146834	0.00997247	0.0177424	0.0114408	69.0476	44.5238	5.71429	38.8095
Zn	7.05	0.107831	6.89	3.43	3.46	0.032	0.724	1.436	0.756	0.000489446	0.0110737	0.0219639	0.0115632	50.922	26.8085	1.13475	25.6738
Zn	10.11	0.154634	9.9	3.19	4.71	0.042	1.384	2.16	1.426	0.000642398	0.0211686	0.0330376	0.021811	53.4125	35.2621	1.03858	34.2235
Pb	14.9	0.0719112	0.95	0.62	0.61	2.79	2.856	5.716	5.646	0.0134653	0.0137838	0.0275869	0.027249	95.906	94.7315	46.8121	47.9195
Pb	20.3	0.097973	1.37	1.93	1.79	3.786	3.674	7.404	7.46	0.0182722	0.0177317	0.0357336	0.0360039	91.1823	91.8719	46.6256	45.2463
Pb	33.2	0.160232	4.28	3.91	0.8	5.784	5.858	12.96	11.642	0.0279151	0.0282722	0.0625483	0.0561873	97.5904	87.6657	43.5542	44.1114
Cu,Zn,Pb	3.42	0.0538244	3.01	0.99	0.88	0.082	0.486	1.016	0.568	0.00129053	0.00764873	0.0159899	0.00893925	74.269	41.5205	5.99415	35.5263
Cu,Zn,Pb	3.15	0.0481799	3.04	0.44	0.67	0.022	0.542	0.992	0.564	0.000336494	0.00829	0.0151728	0.00862649	78.7302	44.7619	1.74603	43.0159
Cu,Zn,Pb	12.9	0.0622587	2.54	1.13	0.55	2.072	2.354	4.94	4.426	0.01	0.011361	0.0238417	0.021361	95.7364	85.7752	40.155	45.6202
															column
Brewer's spent grain				2 g											P = Q + R
	cM,0	cM,0	cM,1 (mg∙L-1)			Mass loss: nM,0 - nM,1 (mg)				Mass loss: nM,0 - nM,1 (mmol)				% removal
	mg∙L-1	mmol∙L-1	CaCO3	BS	CaCO3 + BS	CaCO3	BS	CaCO3 + BS	sum of columns (G + H)	CaCO3	BS	CaCO3 + BS	column (J)	together	separately	CaCO3	BS
Cu	4.85	0.0763299	3.93	1.71	1.82	0.184	0.628	1.212	0.812	0.00289581	0.00988354	0.0190746	0.0127794	62.4742	41.8557	9.48454	32.3711
Cu	6.99	0.110009	6.1	2.09	2.24	0.178	0.98	1.9	1.158	0.00280138	0.0154234	0.0299024	0.0182247	67.9542	41.4163	6.36624	35.0501
Cu	10.02	0.157696	9.08	2.79	2.98	0.188	1.446	2.816	1.634	0.00295877	0.0227573	0.0443185	0.0257161	70.2595	40.7685	4.69062	36.0778
Zn	4.2	0.0642398	3.72	0.94	1.29	0.096	0.652	1.164	0.748	0.00146834	0.00997247	0.0178036	0.0114408	69.2857	44.5238	5.71429	38.8095
Zn	7.05	0.107831	6.89	1.09	2.34	0.032	1.192	1.884	1.224	0.000489446	0.0182319	0.0288162	0.0187213	66.8085	43.4043	1.13475	42.2695
Zn	10.11	0.154634	9.9	1.77	3.19	0.042	1.668	2.768	1.71	0.000642398	0.0255124	0.0423371	0.0261548	68.4471	42.2849	1.03858	41.2463
Pb	14.9	0.0719112	0.95	7.95	5.17	2.79	1.39	3.892	4.18	0.0134653	0.00670849	0.0187838	0.0201737	65.302	70.1342	46.8121	23.3221
Pb	20.3	0.097973	1.37	6.11	5.53	3.786	2.838	5.908	6.624	0.0182722	0.0136969	0.0285135	0.0319691	72.7586	81.5764	46.6256	34.9507
Pb	33.2	0.160232	4.28	9.15	4.91	5.784	4.81	11.316	10.594	0.0279151	0.0232143	0.0546139	0.0511293	85.2108	79.7741	43.5542	36.2199
Cu,Zn,Pb	3.42	0.0538244	3.01	1	1.01	0.082	0.484	0.964	0.566	0.00129053	0.00761725	0.0151715	0.00890777	70.4678	41.3743	5.99415	35.3801
Cu,Zn,Pb	3.15	0.0481799	3.04	0.52	0.77	0.022	0.526	0.952	0.548	0.000336494	0.00804527	0.014561	0.00838177	75.5556	43.4921	1.74603	41.746
Cu,Zn,Pb	12.9	0.0622587	2.54	3.19	2.06	2.072	1.942	4.336	4.014	0.01	0.00937259	0.0209266	0.0193726	84.031	77.7907	40.155	37.6357
															column
Protonated brewer's spent grain				2 g											P = Q + R
	cM,0	cM,0	cM,1 (mg∙L-1)			Mass loss: nM,0 - nM,1 (mg)				Mass loss: nM,0 - nM,1 (mmol)				% removal
	mg∙L-1	mmol∙L-1	CaCO3	BS	CaCO3 + BS	CaCO3	BS	CaCO3 + BS	sum of columns (G + H)	CaCO3	BS	CaCO3 + BS	column (J)	together	separately	CaCO3	BS
Cu	4.85	0.0763299	3.93	2.56	0.76	0.184	0.458	1.636	0.642	0.00289581	0.00720806	0.0257476	0.0101039	84.3299	33.0928	9.48454	23.6082
Cu	6.99	0.110009	6.1	3.89	1.04	0.178	0.62	2.38	0.798	0.00280138	0.00975763	0.0374567	0.012559	85.1216	28.5408	6.36624	22.1745
Cu	10.02	0.157696	9.08	6.04	1.67	0.188	0.796	3.34	0.984	0.00295877	0.0125275	0.0525653	0.0154863	83.3333	24.5509	4.69062	19.8603
Zn	4.2	0.0642398	3.72	3.12	0.85	0.096	0.216	1.34	0.312	0.00146834	0.00330376	0.0204956	0.0047721	79.7619	18.5714	5.71429	12.8571
Zn	7.05	0.107831	6.89	4.04	1.89	0.032	0.602	2.064	0.634	0.000489446	0.00920771	0.0315693	0.00969716	73.1915	22.4823	1.13475	21.3475
Zn	10.11	0.154634	9.9	5.61	3.18	0.042	0.9	2.772	0.942	0.000642398	0.0137657	0.0423983	0.0144081	68.546	23.2938	1.03858	22.2552
Pb	14.9	0.0719112	0.95	8.93	0.66	2.79	1.194	5.696	3.984	0.0134653	0.00576255	0.0274903	0.0192278	95.5705	66.8456	46.8121	20.0336
Pb	20.3	0.097973	1.37	9.22	0.87	3.786	2.216	7.772	6.002	0.0182722	0.010695	0.0375097	0.0289672	95.7143	73.9163	46.6256	27.2906
Pb	33.2	0.160232	4.28	11.36	2.96	5.784	4.368	12.096	10.152	0.0279151	0.0210811	0.0583784	0.0489961	91.0843	76.4458	43.5542	32.8916
Cu,Zn,Pb	3.42	0.0538244	3.01	1.77	0.64	0.082	0.33	1.112	0.412	0.00129053	0.00519358	0.0175008	0.0064841	81.2865	30.117	5.99415	24.1228
Cu,Zn,Pb	3.15	0.0481799	3.04	2.85	1.63	0.022	0.06	0.608	0.082	0.000336494	0.000917712	0.00929948	0.00125421	48.254	6.50794	1.74603	4.7619
Cu,Zn,Pb	12.9	0.0622587	2.54	4	1.91	2.072	1.78	4.396	3.852	0.01	0.00859073	0.0212162	0.0185907	85.1938	74.6512	40.155	34.4961
															column
Moss Pleurosium schreberi				0,5 g											P = Q + R
	cM,0	cM,0	cM,1 (mg∙L-1)			Mass loss: nM,0 - nM,1 (mg)				Mass loss: nM,0 - nM,1 (mmol)				% removal
	mg∙L-1	mmol∙L-1	CaCO3	BS	CaCO3 + BS	CaCO3	BS	CaCO3 + BS	sum of columns (G + H)	CaCO3	BS	CaCO3 + BS	column (J)	together	separately	CaCO3	BS
Cu	4.85	0.0763299	3.93	0.59	1.15	0.184	0.852	1.48	1.036	0.00289581	0.0134089	0.0232924	0.0163047	76.2887	53.4021	9.48454	43.9175
Cu	6.99	0.110009	6.1	0.94	1.66	0.178	1.21	2.132	1.388	0.00280138	0.0190431	0.0335537	0.0218445	76.2518	49.6423	6.36624	43.2761
Cu	10.02	0.157696	9.08	1.62	2.43	0.188	1.68	3.036	1.868	0.00295877	0.02644	0.0477809	0.0293988	75.7485	46.6068	4.69062	41.9162
Zn	4.2	0.0642398	3.72	0.67	1.33	0.096	0.706	1.148	0.802	0.00146834	0.0107984	0.0175589	0.0122667	68.3333	47.7381	5.71429	42.0238
Zn	7.05	0.107831	6.89	1.12	1.97	0.032	1.186	2.032	1.218	0.000489446	0.0181401	0.0310798	0.0186296	72.0567	43.1915	1.13475	42.0567
Zn	10.11	0.154634	9.9	2.34	3.53	0.042	1.554	2.632	1.596	0.000642398	0.0237687	0.040257	0.0244111	65.0841	39.4659	1.03858	38.4273
Pb	14.9	0.0719112	0.95	0.88	1.12	2.79	2.804	5.512	5.594	0.0134653	0.0135328	0.0266023	0.0269981	92.4832	93.8591	46.8121	47.047
Pb	20.3	0.097973	1.37	1.26	1.66	3.786	3.808	7.456	7.594	0.0182722	0.0183784	0.0359846	0.0366506	91.8227	93.5222	46.6256	46.8966
Pb	33.2	0.160232	4.28	2.56	6.02	5.784	6.128	10.872	11.912	0.0279151	0.0295753	0.052471	0.0574903	81.8675	89.6988	43.5542	46.1446
Cu,Zn,Pb	3.42	0.0538244	3.01	0.45	0.64	0.082	0.594	1.112	0.676	0.00129053	0.00934844	0.0175008	0.010639	81.2865	49.4152	5.99415	43.4211
Cu,Zn,Pb	3.15	0.0481799	3.04	0.8	1.45	0.022	0.47	0.68	0.492	0.000336494	0.00718874	0.0104007	0.00752524	53.9683	39.0476	1.74603	37.3016
Cu,Zn,Pb	12.9	0.0622587	2.54	0.62	1.13	2.072	2.456	4.708	4.528	0.01	0.0118533	0.022722	0.0218533	91.2403	87.7519	40.155	47.5969
