# Supplementary material for: Role of calcium carbonate in the process of heavy metal biosorption from solutions: synergy of metal removal mechanisms
Source: Sci Rep. 2022 Oct 21;12:17668. doi: 10.1038/s41598-022-22603-4 (PMC9587271; doi:10.1038/s41598-022-22603-4)
Supplement: Supplementary file 3 — Supplementary Table S3. [file 41598_2022_22603_MOESM3_ESM.xlsx]

## Sheet: flow-through method
Supplementary Table S3
Effects of metal cation removal in the flow-through system from a single metal solution
Mean initial concentrations of metals cM,0:
	mg∙L-1	mmol·L-1
Cu	9.253	0.145625
Zn	9.92	0.151728
Pb	31.04	0.149807
Concentrations of metals in the solution after passing through the column :							flow-through		0.2	L·h-1
Variants: P-BSG (30 g) + CaCO3 (2g)
Cu						Zn						Pb
Time	cCu,1	cCu,1	V	removal		Time	cCu,1	cCu,1	V	removal		Time	cCu,1	cCu,1	V	removal
(h)	mg∙L-1	mmol·L-1	L	%		(h)	mg∙L-1	mmol·L-1	L	%		(h)	mg∙L-1	mmol·L-1	L	%
0	0	0	0	100		0	0	0	0	100		0	0	0	0	100
1	0.015	0.000236072	0.2	99.8379		4	0.088	0.00134598	0.8	99.1129		4	0.65	0.00313707	0.8	97.9059
4	0.075	0.00118036	0.8	99.1895		6	0.247	0.00377791	1.2	97.5101		5	0.088	0.00042471	1	99.7165
11	0.088	0.00138495	2.2	99.049		8	1.202	0.0183848	1.6	87.8831		13	0.17	0.000820463	2.6	99.4523
22	0.164	0.00258105	4.4	98.2276		12	1.984	0.0303457	2.4	80		30	0.22	0.00106178	6	99.2912
32	1.252	0.0197041	6.4	86.4693		16	2.942	0.0449985	3.2	70.3427		38	0.12	0.000579151	7.6	99.6134
44	1.824	0.0287063	8.8	80.2875		20	3.168	0.0484552	4	68.0645		51	1.73	0.00834942	10.2	94.4265
56	3.314	0.0521561	11.2	64.1846		27	3.703	0.0566381	5.4	62.6714		63	3.92	0.0189189	12.6	87.3711
73	4.086	0.0643059	14.6	55.8413		31	4.872	0.0745182	6.2	50.8871		78	2.35	0.0113417	15.6	92.4291
80	4.742	0.0746302	16	48.7518		36	4.958	0.0758336	7.2	50.0202		95	3.71	0.0179054	19	88.0477
92	5.346	0.084136	18.4	42.2241		41	5.166	0.079015	8.2	47.9234		106	5.08	0.0245174	21.2	83.634
110	5.122	0.0806106	22	44.645		46	5.554	0.0849495	9.2	44.0121		121	8.44	0.0407336	24.2	72.8093
124	5.803	0.0913283	24.8	37.2852		85	7.364	0.112634	17	25.7661		137	9.39	0.0453185	27.4	69.7487
147	6.652	0.10469	29.4	28.1098		146	8.572	0.13111	29.2	13.5887		150	12.44	0.0600386	30	59.9227
Variants: P-BSG (30 g)
Cu						Zn						Pb
Time	cCu,1	cCu,1	V	removal		Time	cCu,1	cCu,1	V	removal		Time	cCu,1	cCu,1	V	removal
(h)	mg∙L-1	mmol·L-1	L	%		(h)	mg∙L-1	mmol·L-1	L	%		(h)	mg∙L-1	mmol·L-1	L	%
0	0	0	0	100		0	0	0	0	100		0	0	0	0	100
1.5	0.015	0.000236072	0.3	99.8379		2	0.048	0.000734169	0.4	99.5161		4	0.05	0.000241313	0.8	99.8389
6	0.143	0.00225055	1.2	98.4546		5	0.844	0.0129091	1	91.4919		5	0.11	0.000530888	1	99.6456
20	2.345	0.0369059	4	74.6569		7	2.596	0.0397063	1.4	73.8306		21	0.18	0.000868726	4.2	99.4201
28	4.121	0.0648568	5.6	55.4631		14	4.732	0.0723769	2.8	52.2984		33	2.65	0.0127896	6.6	91.4626
42	5.108	0.0803903	8.4	44.7963		22	5.701	0.0871979	4.4	42.5302		41	2.87	0.0138514	8.2	90.7539
55	6.586	0.103651	11	28.8231		27	5.784	0.0884674	5.4	41.6935		64	6.44	0.0310811	12.8	79.2526
69	6.745	0.106154	13.8	27.1047		33	6.518	0.0996941	6.6	34.2944		77	9.38	0.0452703	15.4	69.7809
85	7.305	0.114967	17	21.0526		41	7.301	0.11167	8.2	26.4012		86	9.16	0.0442085	17.2	70.4897
96	7.945	0.125039	19.2	14.136		75	8.54	0.130621	15	13.9113		102	11.36	0.0548263	20.4	63.4021
111	8.502	0.133805	22.2	8.11629		93	9.408	0.143897	18.6	5.16129		111	13.57	0.0654923	22.2	56.2822
114	7.819	0.123056	22.8	15.4977		104	9.121	0.139507	20.8	8.05444		119	14.3	0.0690154	23.8	53.9304
139	7.902	0.124363	27.8	14.6007		115	9.503	0.14535	23	4.20363		131	18	0.0868726	26.2	42.0103
148	8.352	0.131445	29.6	9.73738		142	9.66	0.147752	28.4	2.62097		147	20.56	0.0992278	29.4	33.7629
Variants: CaCO3 (2g)
Cu						Zn						Pb
Time	cCu,1	cCu,1	V	removal		Time	cCu,1	cCu,1	V	removal		Time	cCu,1	cCu,1	V	removal
(h)	mg∙L-1	mmol·L-1	L	%		(h)	mg∙L-1	mmol·L-1	L	%		(h)	mg∙L-1	mmol·L-1	L	%
0	0	0	0	100		0	0	0	0	100		0	0	0	0	100
4	3.151	0.0495908	0.8	65.9462		3	5.222	0.0798715	0.6	47.3589		4	0.05	0.000241313	0.8	99.8389
8	6.661	0.104832	1.6	28.0125		4	7.312	0.111838	0.8	26.2903		20	1.77	0.00854247	4	94.2977
19	6.801	0.107035	3.8	26.4995		8	7.911	0.121	1.6	20.252		33	4.25	0.0205116	6.6	86.308
26	7.942	0.124992	5.2	14.1684		12	8.885	0.135898	2.4	10.4335		42	7.44	0.0359073	8.4	76.0309
42	8.403	0.132247	8.4	9.18621		18	9.004	0.137718	3.6	9.23387		49	11.32	0.0546332	9.8	63.5309
50	8.223	0.129415	10	11.1315		21	9.266	0.141725	4.2	6.59274		58	10.92	0.0527027	11.6	64.8196
62	8.451	0.133003	12.4	8.66746		38	9.601	0.146849	7.6	3.21573		62	12.611	0.0608639	12.4	59.3718
79	8.74	0.137551	15.8	5.54415		41	9.522	0.145641	8.2	4.0121		74	14.671	0.070806	14.8	52.7352
85	9.102	0.143248	17	1.6319		44	9.615	0.147063	8.8	3.0746		84	18.612	0.0898263	16.8	40.0387
102	9.056	0.142524	20.4	2.12904		54	9.648	0.147568	10.8	2.74194		102	19.66	0.0948842	20.4	36.6624
110	9.245	0.145499	22	0.0864584		65	9.682	0.148088	13	2.39919		123	22.99	0.110956	24.6	25.9343
147	9.222	0.145137	29.4	0.335026		120	9.98	0.152646	24	0		132	22.51	0.108639	26.4	27.4807
Effects of metal cation removal in the flow-through system from a metal mixture solution
Mean initial concentrations of metals cM,0:
	mg∙L-1	mmol·L-1
Cu	3.435	0.0540604
Zn	3.8544	0.0589538
Pb	11.4105	0.05507
Concentrations of metals in the solution after passing through the column :								flow-through		0.2	L·h-1
Variants: P-BSG (30 g) + CaCO3 (2g)
Cu						Zn						Pb
Time	cCu,1	cCu,1	V	removal		Time	cCu,1	cCu,1	V	removal		Time	cCu,1	cCu,1	V	removal
(h)	mg∙L-1	mmol·L-1	L	%		(h)	mg∙L-1	mmol·L-1	L	%		(h)	mg∙L-1	mmol·L-1	L	%
0	0	0	0	100		0	0	0	0	100		0	0	0	0	100
1	0.04	0.000629525	0.2	98.8355		1	0.14768	0.00225879	0.2	96.1685		1	0.3	0.00144788	0.2	97.3708
3	0.04	0.000629525	0.6	98.8355		3	0.224	0.00342612	0.6	94.1885		3	0.3	0.00144788	0.6	97.3708
21	0.48	0.0075543	4.2	86.0262		21	1.5696	0.0240073	4.2	59.2777		21	0.3	0.00144788	4.2	97.3708
23	0.89	0.0140069	4.6	74.0902		23	1.9792	0.0302723	4.6	48.6509		23	0.15	0.000723938	4.6	98.6854
25	1.01	0.0158955	5	70.5968		25	2.268	0.0346895	5	41.1582		25	0.12	0.000579151	5	98.9483
45	1.43	0.0225055	9	58.3697		45	2.6864	0.041089	9	30.303		45	0.3	0.00144788	9	97.3708
47	1.48	0.0232924	9.4	56.9141		47	2.788	0.042643	9.4	27.6671		47	0.375	0.00180985	9.4	96.7136
51	2.101	0.0330658	10.2	38.8355		51	3.1232	0.04777	10.2	18.9705		51	0.075	0.000361969	10.2	99.3427
69	2.21	0.0347812	13.8	35.6623		69	3.62	0.0553686	13.8	6.08136		69	0.225	0.00108591	13.8	98.0281
75	2.51	0.0395027	15	26.9287		75	3.5736	0.0546589	15	7.28518		75	0.165	0.000796332	15	98.554
100	3.084	0.0485364	20	10.2183		100	3.7496	0.0573509	20	2.71897		100	0.675	0.00325772	20	94.0844
122	3.179	0.0500315	24.4	7.45269		122	3.792	0.0579994	24.4	1.61893		122	1.815	0.00875965	24.4	84.0936
150	3.307	0.052046	30	3.72635		150	3.812	0.0583053	30	1.10004		150	4.1205	0.0198866	30	63.8885
Variants: P-BSG (30 g)
Cu						Zn						Pb
Time	cCu,1	cCu,1	V	removal		Time	cCu,1	cCu,1	V	removal		Time	cCu,1	cCu,1	V	removal
(h)	mg∙L-1	mmol·L-1	L	%		(h)	mg∙L-1	mmol·L-1	L	%		(h)	mg∙L-1	mmol·L-1	L	%
0	0	0	0	100		0	0	0	0	100		0	0	0	0	100
1.5	0.104	0.00163676	0.3	96.9723		1.5	0.08	0.00122362	0.3	97.9244		1.5	0.1125	0.000542954	0.3	99.0141
4	0.185	0.00291155	0.8	94.6143		4	1.944	0.0297339	0.8	49.5641		4	0.1065	0.000513996	0.8	99.0666
9	0.852	0.0134089	1.8	75.1965		9	2.832	0.043316	1.8	26.5255		9	0.0735	0.00035473	1.8	99.3559
24	1.844	0.0290211	4.8	46.3173		24	3.632	0.0555522	4.8	5.77003		24	0.5235	0.00252654	4.8	95.4121
36	2.354	0.0370475	7.2	31.4702		36	3.592	0.0549403	7.2	6.8078		36	1.281	0.00618243	7.2	88.7735
55	2.99	0.047057	11	12.9549		55	3.7832	0.0578648	11	1.84724		55	3.5235	0.0170053	11	69.1205
67	3.092	0.0486623	13.4	9.98544		67	3.7736	0.057718	13.4	2.09631		67	3.792	0.0183012	13.4	66.7675
75	3.156	0.0496695	15	8.12227		75	3.7976	0.058085	15	1.47364		75	3.705	0.0178813	15	67.5299
100	3.291	0.0517941	20	4.19214		100	3.7776	0.0577791	20	1.99253		100	6.0765	0.0293267	20	46.7464
144	3.3907	0.0533632	28.8	1.28967		144	3.8552	0.058966	28.8	-0.0207555		144	8.56905	0.0413564	28.8	24.9021
Variants: CaCO3 (2g)
Cu						Zn						Pb
Time	cCu,1	cCu,1	V	removal		Time	cCu,1	cCu,1	V	removal		Time	cCu,1	cCu,1	V	removal
(h)	mg∙L-1	mmol·L-1	L	%		(h)	mg∙L-1	mmol·L-1	L	%		(h)	mg∙L-1	mmol·L-1	L	%
0	0	0	0	100		0	0	0	0	100		0	0	0	0	100
3	0.064	0.00100724	0.6	98.1368		3	1.5928	0.0243622	0.6	58.6758		3	0.048	0.00023166	0.6	99.5793
10	1.104	0.0173749	2	67.8603		10	3.5176	0.0538024	2	8.73807		10	0.837	0.00403958	2	92.6647
21	2.094	0.0329556	4.2	39.0393		21	3.6632	0.0560294	4.2	4.96056		21	2.3655	0.0114165	4.2	79.2691
24	1.896	0.0298395	4.8	44.8035		24	3.6496	0.0558214	4.8	5.31341		24	3.978	0.0191988	4.8	65.1374
28	2.564	0.0403525	5.6	25.3566		28	3.7368	0.0571551	5.6	3.05106		28	5.685	0.0274373	5.6	50.1775
45	2.946	0.0463645	9	14.2358		45	3.716	0.056837	9	3.5907		45	6.0645	0.0292688	9	46.8516
52	3.145	0.0494964	10.4	8.4425		52	3.7112	0.0567635	10.4	3.71523		52	6.051	0.0292037	10.4	46.9699
67	3.191	0.0502203	13.4	7.10335		67	3.808	0.0582441	13.4	1.20382		67	6.753	0.0325917	13.4	40.8177
84	3.236	0.0509285	16.8	5.7933		84	3.8448	0.058807	16.8	0.249066		84	6.7755	0.0327003	16.8	40.6205
103	3.334	0.0524709	20.6	2.94032		103	3.816	0.0583665	20.6	0.996264		103	8.175	0.0394546	20.6	28.3555
111	3.387	0.053305	22.2	1.39738		111	3.824	0.0584888	22.2	0.788709		111	8.574	0.0413803	22.2	24.8587
150	3.43	0.0539817	30	0.14556		150	3.84	0.0587336	30	0.373599		150	9.081	0.0438272	30	20.4154
